# Supplementary material for: Laying the Groundwork for Health: Eating Behaviour and Physical Activity in Preschoolers in Split-Dalmatia County, Croatia
Source: Children (Basel). 2025 May 29;12(6):699. doi: 10.3390/children12060699 (PMC12191604; doi:10.3390/children12060699)
Supplement: Supplementary file 1 [file children-12-00699-s001.zip]

Archive with 3 entries (3 files):
- Bucan Nenadic_2025_Children_supplemetary_S1.pdf
- Bucan Nenadic_2025_Children_supplemetary_S2.pdf
- Bucan Nenadic_2025_Children_supplemetary_S3.pdf
